# Supplementary material for: Identification of candidate microRNA biomarkers of endometriosis in different bodily fluids
Source: Sci Rep. 2026 Jan 25;16:6218. doi: 10.1038/s41598-026-37277-5 (PMC12905408; doi:10.1038/s41598-026-37277-5)
Supplement: Supplementary file 1 — Supplementary Material 1 [file 41598_2026_37277_MOESM1_ESM.xlsx]

## Sheet: Sheet1
样本名称	Sampe type	RNA Concentration (µg/µL)	RIN	RNA input (µg)	Volume (µL)	library concentration (nml/L)	Pooling Volume (µL)	Reads (M)
ENDO-013	Serum	0.0179	1	0.4475	25	46.6429	2.31546	20
ENDO-026	Serum	0.01792	1	0.448	25	109.666	0.984807	20
ENDO-032	Serum	0.03137	1	0.5	15.9388	49.8034	2.16852	20
ENDO-033	Serum	0.02321	1	0.5	21.5424	17.8755	6.04177	20
ENDO-036	Serum	0.01806	1	0.4515	25	44.1026	2.44883	20
ENDO-048	Serum	0.01729	1	0.4323	25.0029	39.124	2.76045	20
ENDO-056	Serum	0.02435	1	0.5	20.5339	57.9681	1.86309	20
ENDO-062	Serum	0.01728	1	0.432	25	36.0739	2.99385	20
ENDO-067	Serum	0.02001	1	0.5	24.9875	27.3401	3.95025	20
ENDO-075	Serum	0.02475	1	0.5	20.202	37.8836	2.85084	20
ENDO-083	Serum	0.03278	1	0.5	15.2532	34.6891	3.11337	20
ENDO-087	Serum	0.01755	1	0.4388	25.0028	55.5552	1.94401	20
ENDO-090	Serum	0.03194	1	0.5	15.6544	158.204	0.682664	20
ENDO-093	Serum	0.01835	1	0.4588	25.0027	50.0413	2.15822	20
ENDO-103	Serum	0.01701	1	0.4253	25.0029	40.3049	2.67957	20
ENDO-105	Serum	0.0195	1	0.4875	25	94.2119	1.14635	20
ENDO-112	Serum	0.02405	1	0.5	20.79	70.2958	1.53637	20
ENDO-113	Serum	0.0238	1	0.5	21.0084	64.8838	1.66451	20
ENDO-114	Serum	0.01841	1	0.4603	25.0027	39.7867	2.71448	20
ENDO-115	Serum	0.01862	1	0.4655	25	61.8508	1.74614	20
ENDO-013 Sa	Saliva	0.03882	1	0.5	12.88	39.625	2.72555	20
ENDO-026 Sa	Saliva	0.10263	1	0.5	4.87187	25.1277	4.29805	20
ENDO-032 Sa	Saliva	0.19958	1	0.5	2.50526	51.6276	2.09191	20
ENDO-033 Sa	Saliva	0.11002	1	0.5	4.54463	33.8347	3.19199	20
ENDO-036 Sa	Saliva	0.05899	1	0.5	8.47601	61.7637	1.7486	20
ENDO-048 Sa	Saliva	0.092	1	0.5	5.43478	62.9751	1.71496	20
ENDO-056 Sa	Saliva	0.1697	1	0.5	2.94638	22.647	4.76885	20
ENDO-062 Sa	Saliva	0.11675	1	0.5	4.28266	56.4371	1.91363	20
ENDO-067 Sa	Saliva	0.0878	1	0.5	5.69476	83.2527	1.29725	20
ENDO-075 Sa	Saliva	0.16905	1	0.5	2.9577	81.302	1.32838	20
ENDO-083 Sa	Saliva	0.11713	1	0.5	4.26876	77.5654	1.39237	20
ENDO-087 Sa	Saliva	0.09993	1	0.5	5.0035	68.0657	1.5867	20
ENDO-090 Sa	Saliva	0.12853	1	0.5	3.89014	54.4285	1.98426	20
ENDO-093 Sa	Saliva	0.04625	1	0.5	10.8108	66.3065	1.6288	20
ENDO-103 Sa	Saliva	0.05199	1	0.5	9.61723	69.2058	1.56056	20
ENDO-105 Sa	Saliva	0.06476	1	0.5	7.72082	76.5633	1.4106	20
ENDO-112 Sa	Saliva	0.08284	1	0.5	6.03573	72.2699	1.4944	20
ENDO-113 Sa	Saliva	0.157	1	0.5	3.18471	74.2251	1.45503	20
ENDO-114 Sa	Saliva	0.10646	1	0.5	4.6966	19.8055	5.45302	20
ENDO-115 Sa	Saliva	0.07482	1	0.5	6.68271	47.4986	2.27	20
ENDO-013 Va	Vaginal mucus	0.04516	1	0.5	11.0717	39.2096	2.75443	20
ENDO-026 Va	Vaginal mucus	0.06058	1	0.5	8.25355	40.6042	2.65982	20
ENDO-032 Va	Vaginal mucus	0.04024	1	0.5	12.4254	44.9648	2.40188	20
ENDO-033 Va	Vaginal mucus	0.02658	1	0.5	18.8111	61.3453	1.76053	20
ENDO-036 Va	Vaginal mucus	0.02182	1	0.5	22.9148	21.6716	4.98347	20
ENDO-048 Va	Vaginal mucus	0.05898	1	0.5	8.47745	28.5704	3.78014	20
ENDO-056 Va	Vaginal mucus	0.0586	1	0.5	8.53242	54.0588	1.99782	20
ENDO-062 Va	Vaginal mucus	0.06803	1	0.5	7.3497	58.949	1.83209	20
ENDO-067 Va	Vaginal mucus	0.10969	1	0.5	4.5583	391.078	0.27616	20
ENDO-075 Va	Vaginal mucus	0.04555	1	0.5	10.9769	88.5081	1.22023	20
ENDO-083 Va	Vaginal mucus	0.10039	1	0.5	4.98058	38.8762	2.77805	20
ENDO-087 Va	Vaginal mucus	0.13063	1	0.5	3.8276	98.5155	1.09627	20
ENDO-090 Va	Vaginal mucus	0.16249	1	0.5	3.07711	66.4401	1.62553	20
ENDO-093 Va	Vaginal mucus	0.13866	1	0.5	3.60594	42.9914	2.51213	20
ENDO-103 Va	Vaginal mucus	0.05042	1	0.5	9.9167	38.7025	2.79052	20
ENDO-105 Va	Vaginal mucus	0.07544	1	0.5	6.62778	28.6283	3.77249	20
ENDO-112 Va	Vaginal mucus	0.1017	1	0.5	4.91642	34.1063	3.16657	20
ENDO-113 Va	Vaginal mucus	0.10144	1	0.5	4.92902	39.375	2.74286	20
ENDO-114 Va	Vaginal mucus	0.04978	1	0.5	10.0442	16.9596	6.36806	20
ENDO-115 Va	Vaginal mucus	0.13397	1	0.5	3.73218	76.0645	1.41985	20
