# Supplementary material for: Identification of candidate microRNA biomarkers of endometriosis in different bodily fluids
Source: Sci Rep. 2026 Jan 25;16:6218. doi: 10.1038/s41598-026-37277-5 (PMC12905408; doi:10.1038/s41598-026-37277-5)
Supplement: Supplementary file 2 — Supplementary Material 2 [file 41598_2026_37277_MOESM2_ESM.xlsx]

## Sheet: 20251231
		U4
No.	Sample	Ct Mean	CT mean across different samples	CV across different samples
1	ENDO147 Se	24.9055	25.0049	0.414374
2	ENDO148 Se	25.1688
3	ENDO150 Se	25.0256
4	ENDO199 Se	24.9295
5	ENDO200 Se	24.9951
6	ENDO147 Va	24.9427	24.6957	1.04058
7	ENDO148 Va	24.5277
8	ENDO150 Va	24.74
9	ENDO199 Va	24.9217
10	ENDO200 Va	24.3466
11	ENDO147 Sa	25.2049	24.7365	1.79416
12	ENDO148 Sa	24.157
13	ENDO150 Sa	24.9134
14	ENDO199 Sa	NA
15	ENDO200 Sa	24.6705
16	NTC	Un
